# Supplementary material for: Identifying the pulsed neuron networks’ structures by a nonlinear Granger causality method
Source: BMC Neurosci. 2020 Feb 12;21:7. doi: 10.1186/s12868-020-0555-z (PMC7017568; doi:10.1186/s12868-020-0555-z)
Supplement: Supplementary file 1 — Additional file 1. The matlab subroutine to simulate the SNN model in Fig. 1. [file 12868_2020_555_MOESM1_ESM.txt]

function [t_sequence, t_sequence_time_point, node_input_weight, node_threshold, t_sequence_initial] = spike_generator_for_Bayesian(Ts,T,N,weight_matrix,Data_sigma_u,magnitude_of_noise_signal,det_ij,tal_s,tal_m,tal,threshold,T_refractory_abs)


T_length = T;
s = 0:Ts:T_length;
det_ij_number = det_ij/Ts+1;
epslong = 1/(1-tal_s/tal_m)*(exp(-(s-det_ij)/tal_m)-exp(-(s-det_ij)/tal_s));
epslong(1:det_ij_number) = 0;
s = 0:Ts:T_length;
eta = -threshold * exp(-s/tal);
s_total = 0:Ts:T_length;
epslong_prime = (1/tal_m) * exp(-s_total/tal_m) * Ts;
T_refractory = T_refractory_abs/Ts;


Gaussian_signal = zeros(T/Ts,N);
for i = 1:N
    Gaussian_signal(:,i) = Data_sigma_u(i,i) .* rand(T/Ts,1);
end
external_input = magnitude_of_noise_signal*Gaussian_signal';
external_input_memberane_voltage = [];
external_input_memberane_voltage_long = [];

Jext = 1;
for i = 1:N
      i;
      external_input_memberane_voltage_long(i,:) = Jext * conv(epslong_prime,external_input(i,:));
end
external_input_memberane_voltage = external_input_memberane_voltage_long(:,1:T/Ts);
 


t_sequence = cell(N,1);
t_sequence_time_point = zeros(N,T/Ts);
t_sequence_response = zeros(N,T/Ts);
t_input_sum = zeros(N,T/Ts);
t_input_sum_plus_external = zeros(N,T/Ts);
t_nearest = zeros(N,1);


t_sequence_initial_uninversed = ones(1,N);
t_sequence_initial = t_sequence_initial_uninversed';
t_sequence_initial_size = size(t_sequence_initial);
M = t_sequence_initial_size (2);

for i = 1:N
    t_sequence{i} = find(t_sequence_initial(i,:));
end
t_sequence_time_point(:,1:M) = t_sequence_initial;


for i = 1:N
        if ~isempty(t_sequence{i})
             t_sequence_size = size(t_sequence{i});
             t_nearest(i) = t_sequence{i}(t_sequence_size(2)); 
        end
end
node_input_weight = weight_matrix;
node_threshold = threshold * ones(N,1);


for t = (M+1):(T/Ts)
    t;
    for i = 1:N
 
        effectual_t_sequence_index_epslong = find( (T_length/Ts >= (t-t_sequence{i})) & ((t-t_sequence{i})>= det_ij/Ts));
        effectual_t_sequence_size_epslong = size(effectual_t_sequence_index_epslong);
        effectual_t_sequence_length_epslong = effectual_t_sequence_size_epslong(2);
                
        for j =1:effectual_t_sequence_length_epslong
            if ~isempty(effectual_t_sequence_index_epslong) 
                t_history_epslong(i) = t_sequence{i}(effectual_t_sequence_index_epslong(j));
                t_sequence_response(i,t) = t_sequence_response(i,t) + epslong(t-t_history_epslong(i)+1);
            end
   
        end
        
    end
    
     
    for i = 1:N
        t_input_sum(i,t) = node_input_weight(i,:) * t_sequence_response(:,t);
        effectual_t_sequence_index_eta = find( (T_length/Ts >= (t-t_sequence{i})) & ((t-t_sequence{i})>= 0));
        effectual_t_sequence_size_eta = size(effectual_t_sequence_index_eta);
        effectual_t_sequence_length_eta = effectual_t_sequence_size_eta(2);
        

        for j =1:effectual_t_sequence_length_eta
            if ~isempty(effectual_t_sequence_index_eta) 
                 t_history_eta(i) = t_sequence{i}(effectual_t_sequence_index_eta(j));
                 t_input_sum(i,t) = t_input_sum(i,t) + eta(t-t_history_eta(i)+1);
            end
         end
        

        
        t_input_sum_plus_external(i,t) = t_input_sum(i,t) + external_input_memberane_voltage(i,t);
        if (t_input_sum_plus_external(i,t) >= node_threshold(i,1)) && ((t-t_nearest(i)) >= T_refractory)
            t_sequence{i} = [t_sequence{i} t];
            t_nearest(i) = t;
            t_sequence_time_point(i,t) = 1;
        end
    
    end
end

for i = 1:N
    t_sequence{i} = t_sequence{i}./1000*Ts;
end
