# Supplementary material for: Identifying the pulsed neuron networks’ structures by a nonlinear Granger causality method
Source: BMC Neurosci. 2020 Feb 12;21:7. doi: 10.1186/s12868-020-0555-z (PMC7017568; doi:10.1186/s12868-020-0555-z)
Supplement: Supplementary file 2 — Additional file 2. The main matlab program for generate the data in Fig. 1. [file 12868_2020_555_MOESM2_ESM.txt]

clear all
global Number_Node;
global Data_length;
global  t_sequence_time_point;
global delay_T;
Number_Node =6; 
Data_length = 5000;

Adjacent_matrix=[1 0 1 1 1 0;0 0 0 0 0 0;0 1 0 0 0 0;0 1 0 0 0 0;0 0 0 0 0 0;0 0 0 0 0 0];

N = Number_Node;
Ts = 1;

T = Data_length*Ts;

det_ij = 60;
tal_s = 3.5;
tal_m = 8;
tal = 40;
threshold = 0.2;
T_refractory_abs = 2;
SI_flag = 1;
R_coef_Threshold = 0.7;

sy_asy_Thres = 0.009;

weight_strength = 2.7;
Weight_matrix = weight_strength*Adjacent_matrix;
weight_matrix = Weight_matrix/(N);

Data_sigma_u =  diag(ones(1,N)) ;

direct_feedback_indicator_real_network = Adjacent_matrix.* Adjacent_matrix';
for i=1:N
    for j=1:i
        direct_feedback_indicator_real_network(i,j) = 0;
    end
end
direct_feedback_indicator_real_network;

magnitude_of_noise_signal =1;

[t_sequence, t_sequence_time_point, node_input_weight, node_threshold, t_sequence_initial] = spike_generator_for_Sample(Ts,T,N,weight_matrix,Data_sigma_u,magnitude_of_noise_signal,det_ij,tal_s,tal_m,tal,threshold,T_refractory_abs);

for i = 1:N
    subplot(N,1,i);
    stem(t_sequence{i},ones(size(t_sequence{i})),'^','fill','MarkerSize',4);
    grid on
    axis([0,T/1000,0,1]);
    ylabel(['Neuron ', num2str(i)], 'FontSize', 5, 'FontWeight', 'bold');
    if i==N
        xlabel('time (s)','FontSize', 20, 'FontWeight', 'bold');
    end

end

T_length = T/1000;
bin_width = 0.020;
bin_number = T_length/bin_width;
sampled_data = [];
nonzero_index = [];

for i = 1:N
    
    for j = 1:bin_number+1
        bin_start_time = (j-1) * bin_width;
        bin_end_time = j * bin_width;
        nonzero_index = find( (bin_start_time <= t_sequence{i}) & (t_sequence{i}< bin_end_time) );

        spike_number = max(size(nonzero_index));
        sampled_data(i,j) =  spike_number;
    end
end


for i=1:N
    subplot(N,1,i);
    plot((0: bin_width : T_length),sampled_data(i,:));
    ylabel(['Neuron ', num2str(i)], 'FontSize', 8, 'FontWeight', 'bold');
    if i == N
        xlabel('time (s)   bin = 10ms','FontSize', 20, 'FontWeight', 'bold');
    end
    
end
delay_T = 3;
ids={'n1','n2','n3','n4','n5','n6'};
bg1=biograph(Adjacent_matrix',ids);
view(bg1);
